# Supplementary material for: Equine syndromic surveillance in Colorado using veterinary laboratory testing order data
Source: PLoS One. 2019 Mar 1;14(3):e0211335. doi: 10.1371/journal.pone.0211335 (PMC6396905; doi:10.1371/journal.pone.0211335)
Supplement: S3 Table — (XLSX) [file pone.0211335.s003.xlsx]

## Sheet: equineVDLsyndromes
	Weekly Equine Syndrome Counts
Week (Sunday date)	ABORTION/ REPRO	DIARRHEA/GI	NECROPSY	NEURO	RESPIRATORY	SUDDEN DEATH	Systemic Fungal	TICKBORNE	OTHER	REGULATORY	Grand Total	Total minus Regulatory
2002-12-29	6	0	3	0	5	0	0	0	20	81	124	43
2003-01-05	10	4	5	0	11	1	0	0	57	308	453	145
2003-01-12	7	0	2	2	8	2	0	0	72	275	393	118
2003-01-19	8	4	3	3	18	3	0	0	71	245	401	156
2003-01-26	10	3	10	0	14	1	0	0	61	216	351	135
2003-02-02	18	1	3	3	9	3	0	0	46	367	457	90
2003-02-09	15	1	7	0	7	6	0	0	48	225	350	125
2003-02-16	15	2	4	0	10	0	0	0	108	278	468	190
2003-02-23	15	2	8	2	19	0	0	0	73	304	451	147
2003-03-02	19	5	11	1	9	4	2	0	61	418	571	153
2003-03-09	24	5	9	1	7	1	2	0	90	514	682	168
2003-03-16	13	1	4	0	3	1	0	0	29	431	524	93
2003-03-23	32	2	5	0	8	0	1	0	89	506	707	201
2003-03-30	17	11	7	0	9	1	3	0	57	584	848	264
2003-04-06	23	8	5	0	3	0	1	0	105	629	849	220
2003-04-13	49	3	2	4	6	2	0	0	88	529	716	187
2003-04-20	32	6	5	0	16	2	0	0	76	545	750	205
2003-04-27	38	11	12	4	10	4	1	0	84	431	650	219
2003-05-04	25	10	7	4	1	1	0	1	90	392	575	183
2003-05-11	20	10	7	7	9	1	0	0	97	408	604	196
2003-05-18	34	9	5	4	5	0	0	0	101	501	714	213
2003-05-25	23	12	12	3	5	1	0	0	100	350	540	190
2003-06-01	23	3	13	1	12	1	0	0	78	491	737	246
2003-06-08	21	4	5	4	5	1	0	0	85	288	473	185
2003-06-15	23	4	4	7	5	3	2	0	87	255	430	175
2003-06-22	12	5	14	3	9	4	0	0	68	256	420	164
2003-06-29	29	1	11	10	6	0	0	0	113	225	427	202
2003-07-06	26	1	10	13	4	6	0	0	72	282	446	164
2003-07-13	19	3	9	16	9	2	0	0	64	312	473	161
2003-07-20	19	3	5	39	12	0	0	0	73	225	473	248
2003-07-27	19	5	5	61	17	1	0	0	90	385	623	238
2003-08-03	24	3	9	80	10	5	0	0	127	390	773	383
2003-08-10	13	5	7	99	14	1	0	1	88	362	633	271
2003-08-17	12	2	10	78	18	1	0	0	86	428	671	243
2003-08-24	11	2	6	61	10	1	0	1	51	384	562	178
2003-08-31	5	3	7	67	11	6	0	0	71	826	1035	209
2003-09-07	11	3	2	49	2	0	0	0	53	504	665	161
2003-09-14	4	1	6	28	9	0	0	0	52	567	738	171
2003-09-21	11	1	7	35	9	0	0	1	103	434	644	210
2003-09-28	4	1	5	14	11	1	0	0	56	338	476	138
2003-10-05	2	1	11	11	8	0	0	0	60	241	383	142
2003-10-12	13	0	2	9	8	1	0	0	72	232	368	136
2003-10-19	7	6	6	7	10	10	0	0	96	169	354	185
2003-10-26	3	2	1	4	8	2	0	0	48	182	295	113
2003-11-02	3	2	7	5	35	0	0	0	44	223	386	163
2003-11-09	4	2	9	4	13	1	0	0	61	112	242	130
2003-11-16	8	3	10	3	14	6	0	0	74	137	270	133
2003-11-23	4	1	3	1	5	0	0	0	29	390	461	71
2003-11-30	7	0	2	6	24	8	0	0	52	303	452	149
2003-12-07	4	2	7	1	8	0	0	0	49	251	351	100
2003-12-14	3	2	6	0	8	0	0	0	65	223	337	114
2003-12-21	1	1	3	0	4	2	0	0	27	115	166	51
2003-12-28	0	0	3	4	2	0	0	0	51	158	254	96
2004-01-04	12	2	5	1	13	0	0	0	55	216	319	103
2004-01-11	7	3	3	2	4	0	0	0	133	256	441	185
2004-01-18	39	2	2	0	8	0	0	0	50	217	351	134
2004-01-25	5	0	4	2	8	2	0	0	83	281	408	127
2004-02-01	14	8	3	0	5	2	0	0	44	239	384	145
2004-02-08	12	1	8	0	10	0	0	0	90	193	342	149
2004-02-15	16	3	5	1	9	0	0	0	62	251	410	159
2004-02-22	17	9	7	2	12	0	0	0	96	266	448	182
2004-02-29	15	0	2	0	22	0	0	0	68	301	427	126
2004-03-07	35	2	1	0	5	1	0	0	68	402	571	169
2004-03-14	21	5	3	4	13	0	1	0	89	388	575	187
2004-03-21	44	4	3	1	11	4	0	0	94	515	697	182
2004-03-28	24	5	4	2	8	5	0	0	149	431	650	219
2004-04-04	35	2	4	12	27	4	0	0	80	562	753	191
2004-04-11	29	5	4	6	25	1	0	0	85	517	705	188
2004-04-18	23	1	6	4	3	0	0	0	125	479	656	177
2004-04-25	29	7	4	3	8	1	0	0	77	424	592	168
2004-05-02	35	8	4	2	4	1	0	0	215	484	789	305
2004-05-09	30	9	6	7	2	0	0	0	52	416	557	141
2004-05-16	25	1	7	7	8	1	0	0	103	391	576	185
2004-05-23	47	12	9	5	40	3	0	0	127	475	775	300
2004-05-30	24	5	5	6	6	1	0	0	120	249	470	221
2004-06-06	27	2	9	9	11	0	0	0	60	364	528	164
2004-06-13	26	2	8	12	4	1	0	0	97	287	487	200
2004-06-20	27	3	7	3	9	2	0	0	116	276	478	202
2004-06-27	20	2	4	11	7	4	0	0	113	262	470	208
2004-07-04	19	3	5	6	7	0	0	0	69	388	541	153
2004-07-11	15	2	7	7	4	1	0	0	73	281	440	159
2004-07-18	20	3	3	10	10	2	0	0	87	272	446	174
2004-07-25	10	1	5	12	9	1	0	0	66	389	538	149
2004-08-01	16	0	3	12	15	1	0	0	56	312	449	137
2004-08-08	11	1	5	6	4	1	0	1	70	290	411	121
2004-08-15	19	7	5	5	11	0	0	0	67	324	516	192
2004-08-22	13	4	15	14	10	0	0	0	115	375	575	200
2004-08-29	16	2	6	13	8	0	0	0	73	446	577	131
2004-09-05	9	4	3	6	9	0	0	0	46	336	452	116
2004-09-12	8	3	1	7	4	1	0	1	47	312	424	112
2004-09-19	4	1	5	2	6	1	0	0	54	345	448	103
2004-09-26	6	2	5	5	4	3	1	0	63	223	370	147
2004-10-03	8	3	3	10	14	0	0	0	136	377	586	209
2004-10-10	3	1	2	6	24	2	0	0	36	321	421	100
2004-10-17	5	3	2	1	8	1	0	0	82	212	351	139
2004-10-24	4	3	0	1	11	0	0	0	45	215	319	104
2004-10-31	3	3	6	2	19	0	0	0	65	333	455	122
2004-11-07	1	1	1	3	13	0	0	0	73	154	265	111
2004-11-14	3	5	4	4	16	0	0	0	78	385	529	144
2004-11-21	1	1	6	2	2	1	0	0	48	411	490	79
2004-11-28	3	3	6	1	12	0	0	0	29	131	198	67
2004-12-05	1	4	3	1	6	0	0	0	40	144	224	80
2004-12-12	1	2	2	0	9	0	0	0	61	217	327	110
2004-12-19	3	1	1	1	4	1	0	0	37	170	232	62
2004-12-26	6	1	6	1	7	0	0	0	27	153	204	51
2005-01-02	3	0	4	0	1	1	0	0	45	184	260	76
2005-01-09	2	0	4	1	5	0	0	0	74	257	379	122
2005-01-16	6	1	1	1	4	0	0	0	36	214	284	70
2005-01-23	6	5	3	1	5	0	0	0	76	216	335	119
2005-01-30	24	4	6	1	7	0	0	0	87	208	346	138
2005-02-06	17	4	5	0	5	0	0	0	95	217	364	147
2005-02-13	26	1	4	0	9	1	0	0	106	252	414	162
2005-02-20	16	1	4	2	8	0	0	1	57	248	363	115
2005-02-27	30	2	6	3	18	0	0	0	111	393	584	191
2005-03-06	25	5	0	2	3	3	0	0	56	388	506	118
2005-03-13	20	2	3	3	8	0	0	0	42	334	440	106
2005-03-20	18	3	5	2	9	1	0	0	110	469	644	175
2005-03-27	33	6	2	1	3	1	0	0	66	370	496	126
2005-04-03	25	10	4	3	11	1	0	0	69	471	629	158
2005-04-10	28	6	4	7	24	4	0	0	108	482	688	206
2005-04-17	38	8	5	2	9	0	0	0	127	583	809	226
2005-04-24	29	5	2	4	37	0	0	0	66	422	596	174
2005-05-01	33	3	7	2	12	0	0	0	68	415	587	172
2005-05-08	37	4	7	1	4	2	0	0	72	594	735	141
2005-05-15	39	1	6	3	5	0	0	0	106	396	583	187
2005-05-22	31	4	4	6	34	2	1	0	85	437	628	191
2005-05-29	22	1	2	2	3	2	0	0	86	265	401	136
2005-06-05	32	6	8	5	4	4	0	0	72	457	615	158
2005-06-12	31	4	2	5	11	2	0	0	118	397	626	229
2005-06-19	20	11	10	6	15	0	0	0	91	270	495	225
2005-06-26	27	2	5	8	9	6	0	0	72	289	460	171
2005-07-03	11	0	6	6	4	0	0	0	40	248	331	83
2005-07-10	28	1	2	8	10	2	0	0	67	380	526	146
2005-07-17	12	0	5	7	11	0	0	0	65	418	556	138
2005-07-24	21	3	5	1	19	0	0	0	87	331	498	167
2005-07-31	14	1	4	9	10	4	0	0	39	235	331	96
2005-08-07	12	2	5	6	4	5	0	0	36	324	434	110
2005-08-14	6	1	8	5	10	0	0	0	57	325	421	96
2005-08-21	14	3	1	9	14	4	0	0	55	360	490	130
2005-08-28	3	6	3	4	5	2	0	0	55	339	464	125
2005-09-04	4	2	6	5	5	1	0	0	56	313	418	105
2005-09-11	4	0	4	9	6	0	0	0	66	485	596	111
2005-09-18	4	1	3	6	4	0	0	0	40	248	342	94
2005-09-25	2	5	2	8	19	2	0	0	50	317	423	106
2005-10-02	7	1	3	8	10	1	0	0	83	350	478	128
2005-10-09	5	0	1	3	4	0	0	0	73	399	510	111
2005-10-16	8	1	3	4	11	1	1	0	58	233	332	99
2005-10-23	3	1	2	1	7	1	0	0	52	554	647	93
2005-10-30	12	2	3	3	14	2	0	0	46	208	310	102
2005-11-06	6	1	1	35	34	0	0	0	50	208	357	149
2005-11-13	3	1	4	1	6	0	0	0	66	428	523	95
2005-11-20	6	0	2	0	2	0	0	0	37	115	191	76
2005-11-27	2	0	3	1	6	0	0	0	63	137	239	102
2005-12-04	2	1	4	0	7	0	0	0	56	131	211	80
2005-12-11	4	2	6	0	27	1	0	0	57	201	310	109
2005-12-18	2	0	3	1	2	2	0	0	34	213	274	61
2005-12-25	1	1	2	0	5	0	0	0	22	171	208	37
2006-01-01	6	2	2	3	8	0	0	0	102	183	315	132
2006-01-08	3	0	8	2	10	1	0	0	34	218	296	78
2006-01-15	5	2	9	0	13	0	0	0	43	260	365	105
2006-01-22	6	2	2	0	8	0	0	0	47	240	331	91
2006-01-29	11	1	2	2	13	2	0	0	91	185	326	141
2006-02-05	20	2	4	0	8	3	0	0	71	281	411	130
2006-02-12	17	2	1	2	4	1	0	0	119	268	416	148
2006-02-19	15	2	2	1	9	0	0	0	61	206	318	112
2006-02-26	21	1	1	2	21	0	0	0	64	241	370	129
2006-03-05	15	4	4	0	15	1	0	0	85	305	435	130
2006-03-12	17	12	1	0	8	2	0	0	97	382	541	159
2006-03-19	27	5	8	1	7	0	1	0	84	305	463	158
2006-03-26	33	3	2	2	18	0	0	0	94	299	496	197
2006-04-02	33	7	8	3	3	1	0	0	55	407	530	123
2006-04-09	36	8	8	1	7	2	0	0	117	460	663	203
2006-04-16	31	1	4	1	33	2	0	0	127	561	782	221
2006-04-23	28	8	4	1	10	1	0	0	56	520	667	147
2006-04-30	24	4	5	0	20	4	0	0	86	420	601	181
2006-05-07	39	5	5	1	27	2	3	0	127	417	663	246
2006-05-14	28	6	6	0	8	1	0	0	75	413	574	161
2006-05-21	26	1	5	4	11	0	2	0	82	441	594	153
2006-05-28	23	2	2	0	21	1	0	0	55	342	466	124
2006-06-04	25	2	3	1	8	2	2	0	95	446	618	172
2006-06-11	23	3	5	6	7	0	0	0	144	439	657	218
2006-06-18	23	4	5	2	8	2	0	0	117	302	500	198
2006-06-25	16	6	3	8	37	3	0	0	93	286	484	198
2006-07-02	11	3	8	2	11	1	0	0	71	342	480	138
2006-07-09	23	0	4	8	11	1	0	0	80	321	477	156
2006-07-16	17	2	4	4	10	0	1	0	79	181	322	141
2006-07-23	8	1	4	8	25	0	0	0	89	220	390	170
2006-07-30	9	0	8	4	9	3	0	0	86	199	347	148
2006-08-06	4	1	9	2	20	3	2	0	67	241	369	128
2006-08-13	4	0	5	7	4	2	0	0	85	301	433	132
2006-08-20	9	3	4	12	12	1	0	0	111	389	578	189
2006-08-27	3	4	4	7	12	4	0	0	72	301	488	187
2006-09-03	4	2	2	13	40	0	0	0	48	215	356	141
2006-09-10	4	2	7	0	4	1	0	0	94	391	525	134
2006-09-17	5	1	2	11	19	1	0	0	70	289	418	129
2006-09-24	1	1	8	2	9	1	0	0	55	734	845	111
2006-10-01	7	7	4	2	20	0	0	0	98	455	626	171
2006-10-08	4	3	7	2	10	0	0	1	101	318	472	154
2006-10-15	7	0	6	2	13	2	0	0	73	323	467	144
2006-10-22	1	2	2	3	12	0	1	0	54	366	476	110
2006-10-29	1	0	5	1	50	2	0	0	51	188	364	176
2006-11-05	4	4	3	0	22	2	1	0	34	289	361	72
2006-11-12	4	3	3	2	152	1	2	0	77	224	487	263
2006-11-19	0	1	2	0	18	0	0	0	41	133	204	71
2006-11-26	7	1	4	0	81	0	1	0	63	238	411	173
2006-12-03	7	4	2	0	61	0	1	0	126	117	324	207
2006-12-10	8	2	6	0	101	2	1	0	54	181	390	209
2006-12-17	5	0	5	2	87	0	2	0	27	134	305	171
2006-12-24	1	0	2	0	47	0	0	0	26	90	181	91
2006-12-31	2	2	1	0	80	0	1	0	35	179	321	142
2007-01-07	5	1	4	2	123	2	0	0	34	245	444	199
2007-01-14	3	2	4	2	67	0	1	0	51	164	300	136
2007-01-21	10	0	5	1	64	0	1	0	91	185	370	185
2007-01-28	31	3	4	3	52	0	1	0	45	163	337	174
2007-02-04	6	2	8	1	72	6	1	0	66	192	370	178
2007-02-11	10	3	7	1	41	2	2	0	64	168	310	142
2007-02-18	12	4	0	1	29	1	5	0	104	477	678	201
2007-02-25	19	0	6	1	48	4	4	0	135	290	526	236
2007-03-04	20	3	8	1	51	0	0	0	88	358	548	190
2007-03-11	30	5	6	0	72	2	2	0	70	331	547	216
2007-03-18	18	4	11	1	75	1	0	0	80	345	555	210
2007-03-25	27	4	5	3	55	2	4	0	103	327	563	236
2007-04-01	20	3	9	1	54	1	1	0	83	470	659	189
2007-04-08	27	4	7	2	17	4	2	0	74	483	639	156
2007-04-15	30	2	2	0	45	4	3	0	103	598	807	209
2007-04-22	22	4	6	0	22	1	5	0	202	462	756	294
2007-04-29	26	4	2	0	28	0	2	0	126	481	702	221
2007-05-06	29	7	7	3	22	0	2	0	115	448	664	216
2007-05-13	12	2	4	4	42	1	2	0	98	351	530	179
2007-05-20	16	5	4	3	17	8	2	0	89	366	539	173
2007-05-27	13	2	4	3	14	0	0	0	78	252	380	128
2007-06-03	13	3	8	13	15	2	0	0	75	509	661	152
2007-06-10	16	6	8	5	25	1	0	0	82	380	557	177
2007-06-17	20	1	3	7	9	1	1	0	93	265	416	151
2007-06-24	27	2	5	10	16	2	0	0	108	347	556	209
2007-07-01	8	0	3	5	10	1	0	0	55	233	342	109
2007-07-08	6	3	9	7	12	0	0	0	85	424	600	176
2007-07-15	7	7	7	6	18	0	0	0	98	229	416	187
2007-07-22	8	2	4	8	18	1	0	0	67	238	380	142
2007-07-29	23	11	7	8	18	3	0	0	114	174	389	215
2007-08-05	20	7	7	11	17	0	1	0	80	252	421	169
2007-08-12	7	2	3	11	23	0	0	0	87	264	421	157
2007-08-19	14	1	4	6	21	0	0	0	73	247	432	185
2007-08-26	5	1	1	4	6	0	0	0	77	244	368	124
2007-09-02	7	1	7	11	12	0	0	0	71	312	442	130
2007-09-09	7	2	4	11	19	1	0	0	90	285	451	166
2007-09-16	3	4	8	4	17	0	0	0	73	418	559	141
2007-09-23	10	3	1	6	24	0	0	0	81	314	458	144
2007-09-30	2	2	2	6	16	1	0	0	53	272	379	107
2007-10-07	2	5	2	9	11	4	0	0	49	293	395	102
2007-10-14	10	1	6	6	15	3	1	0	79	308	451	143
2007-10-21	14	5	4	1	29	1	0	1	55	367	507	140
2007-10-28	9	4	5	0	38	2	0	0	54	252	405	153
2007-11-04	4	1	2	1	11	1	0	0	64	164	277	113
2007-11-11	2	3	3	0	13	0	0	0	53	337	437	100
2007-11-18	10	1	2	1	4	2	0	0	63	77	164	87
2007-11-25	2	6	3	0	8	0	0	0	44	321	412	91
2007-12-02	6	9	0	0	11	0	0	0	37	95	185	90
2007-12-09	3	2	1	5	24	0	1	0	76	483	625	142
2007-12-16	17	20	5	1	6	0	0	0	54	152	289	137
2007-12-23	3	3	3	0	1	0	0	0	38	58	125	67
2007-12-30	1	4	8	0	4	3	0	0	29	133	213	80
2008-01-06	16	2	3	0	32	3	1	0	48	236	366	130
2008-01-13	11	4	2	1	39	1	1	0	55	330	457	127
2008-01-20	3	2	2	0	42	1	0	0	85	156	350	194
2008-01-27	10	1	6	1	14	1	0	0	48	175	270	95
2008-02-03	22	4	5	1	15	0	0	0	76	162	307	145
2008-02-10	13	5	1	0	32	0	0	0	64	177	313	136
2008-02-17	11	2	2	0	9	0	2	0	105	250	406	156
2008-02-24	16	0	2	0	17	1	2	0	64	218	338	120
2008-03-02	8	1	2	2	12	3	1	0	43	393	478	85
2008-03-09	36	1	1	2	10	3	0	0	85	229	394	165
2008-03-16	10	2	3	0	8	0	1	0	70	340	450	110
2008-03-23	27	5	4	1	12	1	0	0	112	307	495	188
2008-03-30	29	2	3	0	31	0	1	0	99	344	519	175
2008-04-06	16	5	2	0	25	1	0	0	77	393	531	138
2008-04-13	29	2	1	0	19	3	2	0	68	552	707	155
2008-04-20	27	2	2	0	10	1	0	0	84	482	642	160
2008-04-27	33	2	3	0	18	1	1	0	123	531	734	203
2008-05-04	26	1	2	0	9	1	1	0	92	346	519	173
2008-05-11	23	5	5	1	13	5	0	0	89	367	545	178
2008-05-18	23	7	3	1	10	2	0	0	78	309	467	158
2008-05-25	18	3	4	2	47	2	0	0	105	236	456	220
2008-06-01	17	4	7	2	17	0	1	0	64	350	499	149
2008-06-08	21	3	4	3	34	2	1	0	74	366	539	173
2008-06-15	14	9	3	0	13	1	0	0	86	322	491	169
2008-06-22	24	4	3	4	10	2	0	0	71	277	439	162
2008-06-29	20	1	1	1	2	2	0	0	72	290	396	106
2008-07-06	7	0	5	6	3	1	1	0	59	332	443	111
2008-07-13	15	2	7	3	10	6	0	0	70	366	484	118
2008-07-20	8	2	5	4	7	1	1	0	60	289	432	143
2008-07-27	20	6	8	6	14	2	0	0	59	247	391	144
2008-08-03	6	0	3	1	7	2	1	0	50	301	394	93
2008-08-10	3	9	4	2	5	1	0	0	58	347	476	129
2008-08-17	3	1	3	3	4	4	1	0	38	269	336	67
2008-08-24	4	0	8	6	11	1	1	0	77	300	439	139
2008-08-31	2	2	4	8	9	0	1	0	41	196	316	120
2008-09-07	4	3	2	6	6	2	0	0	46	258	358	100
2008-09-14	4	2	2	5	8	3	0	0	40	257	343	86
2008-09-21	4	1	0	5	23	0	2	0	44	351	454	103
2008-09-28	3	0	0	8	11	2	0	0	56	243	358	115
2008-10-05	4	3	6	2	33	0	1	0	60	195	319	124
2008-10-12	3	2	6	2	9	1	0	0	54	263	390	127
2008-10-19	5	3	6	1	7	0	1	0	51	242	355	113
2008-10-26	2	6	4	0	10	3	1	0	34	155	229	74
2008-11-02	7	2	4	4	8	0	0	0	42	113	202	89
2008-11-09	0	2	4	0	6	0	1	0	74	189	299	110
2008-11-16	0	0	3	2	10	1	2	0	37	166	251	85
2008-11-23	2	1	0	0	3	0	0	0	33	340	390	50
2008-11-30	1	1	3	2	13	0	0	0	27	122	184	62
2008-12-07	3	0	3	0	4	0	0	0	75	88	199	111
2008-12-14	3	3	4	0	15	0	0	0	30	104	170	66
2008-12-21	0	2	1	0	5	0	0	0	14	46	104	58
2008-12-28	5	1	2	0	1	1	0	0	26	96	150	54
2009-01-04	6	0	4	0	10	1	2	0	32	286	370	84
2009-01-11	8	1	4	0	6	0	0	0	35	233	296	63
2009-01-18	6	0	2	0	33	0	0	0	36	363	466	103
2009-01-25	6	6	4	0	8	0	0	0	43	134	236	102
2009-02-01	8	0	1	0	5	0	1	0	90	306	442	136
2009-02-08	17	2	5	1	5	0	0	0	41	156	259	103
2009-02-15	5	2	4	0	9	2	0	0	42	318	398	80
2009-02-22	3	0	2	2	11	0	0	0	87	159	286	127
2009-03-01	14	1	1	0	7	2	0	0	57	357	478	121
2009-03-08	5	3	4	0	6	0	0	0	49	281	363	82
2009-03-15	13	2	1	0	5	0	0	0	45	386	458	72
2009-03-22	11	1	2	0	22	1	2	0	82	320	471	151
2009-03-29	10	3	4	0	9	0	1	0	50	351	442	91
2009-04-05	22	2	4	0	10	0	0	0	58	410	523	113
2009-04-12	30	5	3	0	13	1	2	0	70	476	629	153
2009-04-19	13	6	5	2	9	1	0	0	59	377	496	119
2009-04-26	11	3	4	0	19	0	0	0	106	448	616	168
2009-05-03	13	2	3	1	5	1	0	0	65	407	553	146
2009-05-10	21	4	5	0	15	5	2	0	64	441	602	161
2009-05-17	11	5	2	0	7	0	2	0	61	326	456	130
2009-05-24	9	2	8	1	1	0	0	0	49	289	398	109
2009-05-31	16	0	4	1	5	1	0	0	94	351	497	146
2009-06-07	15	2	3	2	11	0	1	0	91	327	472	145
2009-06-14	12	0	4	0	4	0	0	0	80	262	395	133
2009-06-21	10	1	2	1	7	1	0	0	51	275	387	112
2009-06-28	7	2	3	3	15	6	0	0	138	331	529	198
2009-07-05	7	4	3	0	4	3	0	0	79	401	545	144
2009-07-12	5	3	5	3	9	1	1	0	64	401	528	127
2009-07-19	16	2	4	5	6	1	0	0	78	236	371	135
2009-07-26	11	1	3	1	13	0	0	0	109	200	354	154
2009-08-02	3	1	3	11	5	0	1	0	58	191	309	118
2009-08-09	7	2	7	9	3	0	0	0	80	241	371	130
2009-08-16	3	3	2	11	3	1	0	0	78	244	360	116
2009-08-23	2	6	2	6	4	0	0	0	94	244	383	139
2009-08-30	0	2	4	15	9	0	1	0	79	245	392	147
2009-09-06	1	1	1	6	7	0	0	0	58	204	308	104
2009-09-13	0	3	5	12	15	1	1	0	65	267	394	127
2009-09-20	6	0	6	8	12	0	0	0	39	230	322	92
2009-09-27	4	2	8	4	8	2	0	0	54	302	412	110
2009-10-04	36	0	4	5	2	1	0	0	80	178	331	153
2009-10-11	9	3	4	4	15	0	0	0	52	169	287	118
2009-10-18	3	5	2	0	1	0	0	0	42	237	316	79
2009-10-25	2	0	1	0	1	1	0	0	32	106	172	66
2009-11-01	2	2	7	3	0	0	0	0	34	154	234	80
2009-11-08	5	2	1	1	1	1	0	0	35	142	209	67
2009-11-15	6	2	3	0	68	1	0	0	41	181	339	158
2009-11-22	3	2	5	1	2	0	1	0	59	260	352	92
2009-11-29	9	2	3	0	9	0	0	0	19	335	402	67
2009-12-06	1	1	4	0	2	0	0	0	31	278	340	62
2009-12-13	0	3	2	0	5	1	0	0	40	145	223	78
2009-12-20	4	2	1	0	8	0	0	0	25	136	186	50
2009-12-27	0	1	3	0	2	0	0	0	23	72	122	50
2010-01-03	3	3	1	0	6	0	0	0	46	206	281	75
2010-01-10	10	1	1	0	5	0	0	0	67	191	286	95
2010-01-17	1	1	4	1	7	0	0	0	35	141	206	65
2010-01-24	8	0	5	2	16	1	1	0	82	350	476	126
2010-01-31	11	1	3	1	6	0	0	0	52	145	241	96
2010-02-07	7	1	4	2	6	0	0	0	58	638	742	104
2010-02-14	7	0	3	0	4	0	0	0	76	137	250	113
2010-02-21	7	2	4	2	7	0	0	0	36	117	189	72
2010-02-28	8	0	2	3	12	0	1	0	47	313	409	96
2010-03-07	12	2	3	1	7	0	0	0	72	209	325	116
2010-03-14	17	1	2	2	10	2	0	0	52	317	422	105
2010-03-21	14	2	4	0	12	1	0	0	64	305	422	117
2010-03-28	9	3	6	6	16	0	0	0	76	311	450	139
2010-04-04	10	3	6	1	11	2	0	0	96	407	559	152
2010-04-11	18	7	3	1	9	4	0	0	80	616	772	156
2010-04-18	7	4	2	1	5	0	0	0	83	596	732	136
2010-04-25	15	2	0	1	8	0	0	0	74	345	487	142
2010-05-02	14	4	4	1	7	0	0	0	62	511	635	124
2010-05-09	11	7	10	7	6	0	0	0	76	394	543	149
2010-05-16	15	5	1	2	7	0	0	0	68	573	697	124
2010-05-23	10	1	7	2	12	2	0	0	90	598	772	174
2010-05-30	9	2	4	1	12	1	0	0	79	313	445	132
2010-06-06	7	5	3	2	6	0	0	0	67	450	584	134
2010-06-13	6	2	6	1	7	1	0	0	71	316	449	133
2010-06-20	6	2	6	1	13	0	0	0	54	249	360	111
2010-06-27	3	2	4	3	5	1	0	0	56	288	402	114
2010-07-04	3	0	5	0	3	1	0	1	56	334	443	109
2010-07-11	2	1	4	1	3	0	0	0	58	369	475	106
2010-07-18	3	0	3	3	11	1	0	0	51	272	383	111
2010-07-25	0	1	6	2	8	0	0	0	60	200	311	111
2010-08-01	2	4	5	2	1	2	0	0	48	238	334	96
2010-08-08	4	1	3	3	3	0	0	0	36	173	260	87
2010-08-15	0	1	4	4	0	2	0	0	38	318	394	76
2010-08-22	1	3	6	4	1	0	0	0	55	223	340	117
2010-08-29	2	1	3	5	6	0	0	0	61	239	338	99
2010-09-05	2	0	6	5	6	0	1	0	45	164	266	102
2010-09-12	1	0	4	4	0	1	0	0	55	293	382	89
2010-09-19	2	0	2	2	9	2	0	0	53	211	306	95
2010-09-26	5	1	2	1	8	2	0	0	44	187	286	99
2010-10-03	1	0	3	2	3	1	0	0	47	169	253	84
2010-10-10	7	4	2	0	3	1	0	0	59	125	231	106
2010-10-17	2	2	4	1	7	2	0	0	54	207	306	99
2010-10-24	2	0	3	1	4	0	0	0	43	151	213	62
2010-10-31	1	1	1	1	5	0	0	0	42	127	203	76
2010-11-07	2	0	4	1	0	0	1	0	24	323	371	48
2010-11-14	0	0	2	1	8	0	0	0	33	360	425	65
2010-11-21	0	0	0	0	1	1	0	0	10	423	448	25
2010-11-28	0	0	3	2	16	0	0	0	34	425	492	67
2010-12-05	0	3	3	1	5	0	0	0	31	341	423	82
2010-12-12	3	2	4	1	5	0	0	0	24	108	171	63
2010-12-19	2	0	1	0	3	0	0	0	27	80	118	38
2010-12-26	0	1	3	1	2	0	1	0	22	68	131	63
2011-01-02	2	0	3	0	5	0	1	0	27	125	177	52
2011-01-09	9	0	3	0	0	1	0	0	23	205	255	50
2011-01-16	5	0	2	0	18	0	0	0	41	169	250	81
2011-01-23	2	0	3	0	1	1	0	0	32	383	440	57
2011-01-30	4	1	1	0	8	0	0	0	38	280	350	70
2011-02-06	0	1	4	0	0	0	0	0	22	271	317	46
2011-02-13	1	1	3	0	5	0	0	0	40	111	180	69
2011-02-20	5	0	2	1	1	0	1	0	42	338	413	75
2011-02-27	3	0	1	0	4	2	0	0	54	243	335	92
2011-03-06	4	1	2	1	6	0	0	0	45	302	381	79
2011-03-13	8	1	1	0	3	0	0	0	69	241	332	91
2011-03-20	9	0	4	0	3	0	0	0	63	231	336	105
2011-03-27	7	0	2	0	7	0	0	0	57	216	316	100
2011-04-03	7	0	3	0	0	1	0	0	80	418	527	109
2011-04-10	5	1	3	1	4	1	0	0	96	502	630	128
2011-04-17	3	0	3	2	3	0	0	0	86	439	572	133
2011-04-24	5	5	6	1	5	0	0	0	65	456	584	128
2011-05-01	4	2	1	1	4	2	0	0	69	317	423	106
2011-05-08	7	4	7	4	6	0	1	0	80	331	467	136
2011-05-15	7	1	5	1	46	3	0	0	64	342	484	142
2011-05-22	5	0	5	4	24	1	0	0	64	382	493	111
2011-05-29	3	2	3	2	9	0	0	0	54	264	361	97
2011-06-05	7	4	4	1	5	3	0	0	71	538	656	118
2011-06-12	2	6	2	1	17	0	0	0	50	294	414	120
2011-06-19	1	1	1	1	10	2	0	0	81	252	387	135
2011-06-26	4	0	3	1	22	0	0	0	50	261	367	106
2011-07-03	6	0	5	1	3	0	0	0	36	230	308	78
2011-07-10	15	3	1	1	7	0	0	0	72	443	578	135
2011-07-17	8	3	3	5	3	0	1	0	54	269	373	104
2011-07-24	0	2	2	0	0	1	1	0	44	192	269	77
2011-07-31	1	0	3	1	4	1	1	0	94	211	329	118
2011-08-07	4	2	3	1	5	2	2	0	48	225	331	106
2011-08-14	6	2	2	1	6	0	0	0	58	294	407	113
2011-08-21	2	1	2	0	3	3	0	0	61	247	353	106
2011-08-28	1	2	1	1	1	0	0	0	36	191	261	70
2011-09-04	1	0	0	5	1	3	2	0	37	138	213	75
2011-09-11	2	2	1	0	0	1	0	0	36	232	292	60
2011-09-18	2	1	0	3	9	0	1	0	31	186	265	79
2011-09-25	1	0	1	0	3	4	0	0	37	272	341	69
2011-10-02	1	1	3	2	2	0	0	0	50	155	243	88
2011-10-09	2	0	3	0	0	3	0	0	45	198	267	69
2011-10-16	2	1	5	0	1	0	0	0	65	207	308	101
2011-10-23	0	1	0	3	3	1	0	0	32	433	501	68
2011-10-30	1	2	3	1	2	0	1	0	36	148	231	83
2011-11-06	3	0	2	0	11	0	1	0	36	143	226	83
2011-11-13	0	1	1	0	1	0	0	0	47	154	258	104
2011-11-20	0	0	3	0	4	0	1	0	26	45	109	64
2011-11-27	22	0	3	0	28	2	0	0	20	506	605	99
2011-12-04	1	0	0	0	2	0	0	0	22	372	414	42
2011-12-11	1	1	1	0	8	1	0	0	45	239	323	84
2011-12-18	0	3	2	0	2	0	1	0	31	73	130	57
2011-12-25	5	1	5	0	3	0	1	0	21	111	163	52
2012-01-01	0	0	3	0	1	0	0	0	26	114	153	39
2012-01-08	1	0	2	0	0	0	0	0	31	139	181	42
2012-01-15	2	0	2	1	5	0	0	0	35	150	220	70
2012-01-22	7	3	5	1	2	0	0	0	29	112	185	73
2012-01-29	4	1	6	1	6	0	1	0	48	104	198	94
2012-02-05	5	0	4	0	5	0	0	0	62	102	199	97
2012-02-12	7	0	1	0	2	0	0	0	35	175	238	63
2012-02-19	7	0	4	0	1	0	1	0	41	122	198	76
2012-02-26	4	4	2	0	1	1	0	0	43	250	324	74
2012-03-04	4	0	2	1	2	0	0	0	31	183	257	74
2012-03-11	11	7	2	0	15	0	0	0	59	271	400	129
2012-03-18	7	1	3	1	4	0	0	0	47	243	326	83
2012-03-25	10	0	0	0	6	0	0	1	46	409	496	87
2012-04-01	8	1	0	0	10	0	0	0	67	277	391	114
2012-04-08	6	4	5	0	2	0	0	0	49	424	522	98
2012-04-15	12	0	0	0	3	1	0	0	95	302	433	131
2012-04-22	8	2	2	0	3	0	0	0	69	450	560	110
2012-04-29	12	0	0	3	6	0	0	0	69	285	415	130
2012-05-06	9	2	2	1	6	0	0	0	55	306	405	99
2012-05-13	9	0	1	0	9	3	0	0	64	333	455	122
2012-05-20	1	0	1	1	5	2	3	0	62	326	433	107
2012-05-27	1	0	2	2	0	1	0	0	64	283	398	115
2012-06-03	4	3	2	0	5	0	0	0	71	291	412	121
2012-06-10	5	4	5	3	6	1	1	0	48	224	341	117
2012-06-17	8	4	6	2	9	0	0	0	45	254	366	112
2012-06-24	8	0	6	7	3	0	0	0	56	220	352	132
2012-07-01	2	1	5	7	35	0	0	0	57	221	352	131
2012-07-08	1	1	5	2	6	0	0	0	57	306	416	110
2012-07-15	3	0	0	2	20	0	0	0	51	271	392	121
2012-07-22	3	0	6	2	11	0	0	0	54	135	287	152
2012-07-29	4	2	3	3	8	0	1	0	47	216	328	112
2012-08-05	4	0	0	3	6	2	0	0	30	261	336	75
2012-08-12	0	3	6	5	9	0	1	0	38	492	607	115
2012-08-19	3	0	6	4	6	2	1	0	39	200	308	108
2012-08-26	1	2	6	2	5	0	0	0	54	217	341	124
2012-09-02	1	1	5	3	4	0	0	0	38	143	271	128
2012-09-09	0	0	5	7	6	0	0	0	39	237	330	93
2012-09-16	3	4	0	7	4	1	0	0	59	196	322	126
2012-09-23	3	2	5	3	7	0	0	0	45	252	359	107
2012-09-30	6	1	2	5	8	0	0	0	47	234	347	113
2012-10-07	2	2	3	1	8	7	2	0	55	132	265	133
2012-10-14	0	1	3	1	4	0	0	0	80	140	267	127
2012-10-21	4	1	3	1	3	6	0	0	34	121	219	98
2012-10-28	0	1	2	0	1	2	0	0	65	100	201	101
2012-11-04	1	2	2	1	3	0	0	1	51	122	220	98
2012-11-11	0	2	3	2	4	0	2	0	54	131	234	103
2012-11-18	1	1	3	1	3	0	0	0	18	104	155	51
2012-11-25	3	0	3	1	5	0	0	0	24	129	190	61
2012-12-02	2	3	7	5	7	1	1	0	51	99	216	117
2012-12-09	6	1	0	0	4	4	0	0	34	85	177	92
2012-12-16	7	0	8	1	4	0	1	0	32	102	184	82
2012-12-23	0	1	1	0	4	0	0	0	12	36	78	42
2012-12-30	1	2	4	0	4	0	0	0	25	93	155	62
2013-01-06	0	3	2	0	7	0	0	0	33	173	257	84
2013-01-13	12	1	3	0	7	1	1	0	24	108	177	69
2013-01-20	6	0	1	0	3	0	0	0	39	187	256	69
2013-01-27	1	0	4	0	3	0	0	0	27	128	177	49
2013-02-03	5	1	6	1	5	0	0	0	53	211	302	91
2013-02-10	2	3	1	0	3	0	0	0	32	150	213	63
2013-02-17	16	1	3	1	5	0	0	0	37	157	259	102
2013-02-24	6	1	5	1	8	1	1	0	33	145	228	83
2013-03-03	7	1	3	0	4	0	0	0	34	203	285	82
2013-03-10	11	1	2	0	4	0	0	0	45	244	334	90
2013-03-17	7	1	3	0	10	0	0	0	49	221	321	100
2013-03-24	19	1	4	1	5	0	0	0	37	251	346	95
2013-03-31	10	1	5	1	14	1	0	0	58	258	376	118
2013-04-07	11	3	6	1	13	0	1	0	50	286	395	109
2013-04-14	5	2	1	1	8	0	0	0	45	515	626	111
2013-04-21	14	2	2	0	4	0	0	0	55	240	359	119
2013-04-28	11	0	3	0	9	0	0	0	69	341	502	161
2013-05-05	3	3	3	0	6	0	1	0	49	350	462	112
2013-05-12	3	1	2	0	4	0	0	0	84	370	503	133
2013-05-19	7	2	3	1	4	1	0	0	55	379	518	139
2013-05-26	6	1	4	1	6	0	1	0	42	211	316	105
2013-06-02	4	2	4	9	20	0	0	0	59	410	544	134
2013-06-09	4	2	8	4	5	1	0	0	61	283	428	145
2013-06-16	4	1	3	3	7	0	1	0	63	263	415	152
2013-06-23	4	0	2	1	5	1	0	0	51	220	353	133
2013-06-30	6	1	2	4	2	2	0	0	73	189	334	145
2013-07-07	3	2	3	3	7	2	1	0	56	271	406	135
2013-07-14	3	0	4	1	8	1	0	0	50	282	419	137
2013-07-21	8	3	6	3	8	1	0	0	55	210	363	153
2013-07-28	3	1	2	3	8	0	0	0	39	151	239	88
2013-08-04	3	2	3	5	12	1	0	0	131	300	495	195
2013-08-11	0	0	5	4	6	1	0	0	44	376	491	115
2013-08-18	0	0	7	7	5	0	0	0	46	245	370	125
2013-08-25	1	2	1	5	6	0	1	0	62	207	327	120
2013-09-01	2	5	7	6	12	1	0	0	41	123	240	117
2013-09-08	0	1	6	4	7	6	1	0	43	184	298	114
2013-09-15	1	0	3	7	8	1	1	0	74	207	339	132
2013-09-22	2	1	2	2	11	5	1	0	52	211	331	120
2013-09-29	2	0	5	3	18	2	0	0	32	177	281	104
2013-10-06	1	0	1	5	10	1	0	0	51	148	269	121
2013-10-13	0	0	2	2	44	0	0	0	41	134	271	137
2013-10-20	0	1	8	1	12	1	0	0	41	178	277	99
2013-10-27	2	1	1	3	7	1	0	0	40	193	305	112
2013-11-03	1	1	5	5	15	1	0	0	49	144	254	110
2013-11-10	2	1	6	3	7	1	0	0	47	117	223	106
2013-11-17	0	1	2	5	4	2	0	0	38	120	209	89
2013-11-24	3	3	1	2	4	0	0	0	22	86	137	51
2013-12-01	0	1	5	2	2	1	1	0	27	115	190	75
2013-12-08	1	0	4	0	2	1	1	0	27	57	114	57
2013-12-15	1	2	3	1	7	0	1	0	42	130	216	86
2013-12-22	1	0	1	0	7	0	1	0	19	113	157	44
2013-12-29	0	0	3	1	2	0	0	0	32	92	161	69
2014-01-05	1	4	2	1	3	0	0	0	25	136	212	76
2014-01-12	3	0	2	0	4	1	0	0	42	142	235	93
2014-01-19	8	0	2	0	15	1	0	0	23	155	232	77
2014-01-26	5	1	3	0	7	0	0	0	22	133	209	76
2014-02-02	10	4	2	0	1	0	0	0	21	56	129	73
2014-02-09	8	1	4	25	3	0	0	0	39	91	206	115
2014-02-16	10	0	6	0	2	0	0	0	36	118	199	81
2014-02-23	11	1	2	6	3	1	1	0	30	197	279	82
2014-03-02	2	0	3	0	3	3	0	1	35	203	290	87
2014-03-09	11	0	3	1	6	0	0	0	42	176	283	107
2014-03-16	7	1	0	0	7	1	0	0	46	214	309	95
2014-03-23	6	2	3	0	8	0	0	0	42	333	449	116
2014-03-30	6	1	2	0	6	1	0	0	57	486	602	116
2014-04-06	9	2	4	2	6	0	1	0	60	338	458	120
2014-04-13	12	1	2	1	15	0	0	0	56	391	509	118
2014-04-20	8	0	7	2	17	0	0	0	63	382	519	137
2014-04-27	6	4	2	0	10	1	0	0	62	268	415	147
2014-05-04	7	2	3	0	9	1	1	0	68	337	477	140
2014-05-11	5	1	6	1	4	0	0	0	66	258	402	144
2014-05-18	4	1	8	0	2	1	0	0	51	448	570	122
2014-05-25	8	2	4	0	5	1	0	0	55	461	589	128
2014-06-01	7	2	7	4	6	1	0	0	79	296	454	158
2014-06-08	5	11	4	2	5	1	0	0	63	266	400	134
2014-06-15	7	6	2	0	4	1	0	0	48	238	356	118
2014-06-22	5	9	4	0	11	1	0	0	61	218	361	143
2014-06-29	4	1	0	1	4	1	0	0	51	209	283	74
2014-07-06	4	1	2	2	4	0	0	0	53	269	393	124
2014-07-13	7	1	0	3	5	1	0	0	39	297	391	94
2014-07-20	1	7	4	3	6	1	1	0	47	228	357	129
2014-07-27	1	5	6	6	6	0	0	0	45	170	283	113
2014-08-03	1	6	6	5	10	0	0	1	42	269	397	128
2014-08-10	2	0	4	3	2	5	2	0	57	222	354	132
2014-08-17	0	1	4	2	4	0	0	0	43	227	329	102
2014-08-24	1	2	8	3	7	1	0	0	55	230	356	126
2014-08-31	0	5	3	1	2	0	0	0	60	123	216	93
